# Supplementary material for: Wild plants and the food-medicine continuum—an ethnobotanical survey in Chapada Diamantina (Northeastern Brazil)
Source: J Ethnobiol Ethnomed. 2021 May 26;17:37. doi: 10.1186/s13002-021-00463-y (PMC8157413; doi:10.1186/s13002-021-00463-y)
Supplement: Supplementary file 1 — Additional file 1. Ranking_Taste. [file 13002_2021_463_MOESM1_ESM.xlsx]

## Sheet: Database
Respondent	Ethnospecies	Part	Citation_Order	Ranking_Taste	Ranking_Nutritional_Value	Ranking_Medicinal_Value	Ranking_Smell	Ranking_Ease_of_Acquisition	Health benefit
#1	Cabeça de Frade	Stem	1	5	1	5	1	2	Intestine
#1	Xique xique	Stem	2	3	1	1	1	2	Intestine
#1	Transagem	Leaf	3	2	1	3	1	1	Female problems
#1	Capeba	Leaf	4	4	1	2	1	2	Liver
#1	Batata da Serra	Root	5	1	1	4	1	2	Strenghtening
#2	Batata da Serra	Root	1	2	2	1	2	4	Intestine
#2	Papaconha	Root	2	4	2	2	2	4	Intestine
#2	Transagem	Seed	3	4	2	2	1	1	Vomit
#2	Capeba	Leaf	4	2	2	2	2	2	Intestine
#2	Quiabinho	Leaf	5	4	2	2	2	3	Intestine
#2	Taioba	Leaf	6	1	1	2	2	4	Intestine
#2	Caiçara	Root	7	4	2	2	2	4	Intestine
#3	Quiabinho	Leaf	1	2	1	2	2	2	Intestine
#3	Transagem	Seed	2	2	2	1	1	2	Vomit
#3	Quina de Vara	Leaf	3	2	2	2	2	2	Intestine
#3	Capeba	Leaf	4	1	2	2	2	1	Kidney
#4	Batata da Serra	Root	1	3	3	4	6	5	Gastritis
#4	Xique xique	Stem	2	4	4	4	6	5	Stomach
#4	Transagem	Leaf	3	4	4	1	2	3	Kidney
#4	Quina de Vara	Bark	4	4	4	3	1	2	Stomach
#4	Capeba	Leaf	5	2	2	4	4	4	Intestine
#4	Taioba	Leaf	6	1	1	4	5	1	Intestine
#4	Caiçara	Leaf	7	4	4	2	3	5	Gastritis
#5	Xique xique	Stem	1	9	8	8	9	4	Intestine
#5	Batata da Serra	Root	2	9	1	9	10	5	Intestine
#5	Quiabinho	Leaf	3	2	3	3	3	3	Stomach
#5	Oroponobe	Leaf	4	3	9	4	4	5	Stomach
#5	Caiçara	Root	5	4	2	2	6	1	Stomach
#5	Quina de Vara	Bark	6	8	7	7	7	5	Liver
#5	Taioba	Leaf	7	5	4	5	8	5	Intestine
#5	Transagem	Leaf	8	6	5	1	2	5	Female problems
#5	Capeba	Leaf	9	7	6	6	1	2	Kidney
#5	Maracujina	Fruit	10	1	8	9	5	5	Calming
#6	Maracujina	Fruit	1	1	1	1	1	3	Calming
#6	Maracujá açu	Fruit	2	1	1	1	3	3	Calming
#6	Maracujá do Mato	Fruit	3	1	1	1	3	3	Calming
#6	Quiabinho	Leaf	4	1	1	1	3	1	Kidney
#6	Batata da Serra	Root	5	1	1	1	3	3	Intestine
#6	Capeba	Leaf	6	1	1	1	1	3	Liver
#6	Transagem	Leaf	7	1	1	1	3	3	Cicatrizing
#6	Xique xique	Stem	8	1	1	1	3	3	Intestine
#6	Quina de Vara	Bark	9	1	1	1	3	2	Intestine
#7	Caiçara	Leaf	1	2	1	1	1	3	Diarrhea
#7	Capeba	Root	2	2	1	1	1	3	Liver
#7	Maracujá do Mato	Leaf	3	2	1	1	1	3	Calming
#7	Maracujina	Fruit	4	2	1	1	1	1	Diabetes
#7	Transagem	Leaf	5	2	1	1	1	3	Intestine
#7	Quiabinho	Leaf	6	2	1	1	1	3	Liver
#7	Taioba	Leaf	7	2	1	1	1	3	Diarrhea
#7	Batata da Serra	Root	8	1	1	1	1	2	Intestine
#7	Xique xique	Stem	9	2	1	1	1	3	Diarrhea
#8	Maracujina	Fruit	1	3	1	1	1	2	Calming
#8	Maracujá do Mato	Fruit	2	3	1	1	2	3	Calming
#8	Quina de Vara	Bark	3	3	1	1	2	3	Strenghtening
#8	Oroponobe	Leaf	4	3	1	1	2	3	Intestine
#8	Batata da Serra	Root	5	3	1	1	2	3	Liver
#8	Taioba	Leaf	6	1	1	1	2	3	Intestine
#8	Transagem	Leaf	7	3	1	1	2	3	Cicatrizing
#8	Quiabinho	Leaf	8	2	1	1	2	1	Liver
#8	Capeba	Leaf	9	3	1	1	2	3	Liver
#8	Caiçara	Root	10	3	1	1	2	3	Diarrhea
#9	Capeba	Leaf	1	4	2	2	2	3	Liver
#9	Caiçara	Leaf	2	4	2	2	2	3	Intestine
#9	Taioba	Stem	3	4	2	2	2	3	Intestine
#9	Maracujá do Mato	Fruit	4	4	2	2	2	3	Calming
#9	Maracujá de Cobra	Fruit	5	4	2	2	2	3	Calming
#9	Maracujina	Fruit	6	4	2	2	2	3	Calming
#9	Maracujá açu	Fruit	7	4	2	2	2	3	Calming
#9	Quiabinho	Leaf	8	4	2	2	2	3	Intestine
#9	Transagem	Leaf	9	4	2	2	2	3	Cicatrizing
#9	Oroponobe	Fruit	10	4	2	2	2	3	Intestine
#9	Palmito Nativo	Palm heart	11	4	2	2	2	2	Strenghtening
#9	Caiçara	Fruit	12	4	2	2	2	3	Intestine
#9	Xique xique	Stem	1	4	2	2	2	3	Intestine
#9	Quina de Vara	Bark	2	4	2	2	2	3	Kidney
#9	Mucuge	Fruit	3	3	1	2	2	1	Strenghtening
#9	Araçabuce Doce	Fruit	4	4	2	2	2	3	Strenghtening
#9	Cambuí	Fruit	5	4	2	2	2	3	Strenghtening
#9	Macaramduba Café	Fruit	6	4	2	2	2	3	Strenghtening
#9	Macaqueira	Fruit	7	2	2	2	1	3	Strenghtening
#9	Murici da Serra	Fruit	8	4	2	2	2	3	Strenghtening
#9	Murici da Serra	Fruit	9	4	2	2	2	3	Strenghtening
#9	Araçá Mineiro	Fruit	10	1	2	2	2	3	Strenghtening
#9	Maçaranduba	Fruit	11	4	2	2	2	3	Strenghtening
#9	Laranjeirinha	Leaf	12	4	2	2	2	3	Insomnia
#9	Jaca de Perdiz	Fruit	13	4	2	2	2	3	Strenghtening
#9	Mescla	Fruit	14	4	2	2	2	3	Strenghtening
#9	Caju Mirim	Fruit	15	4	2	2	2	3	Strenghtening
#9	Mangarite	Fruit	16	4	2	2	2	3	Strenghtening
#9	Muquiba	Fruit	17	4	2	1	2	3	Strenghtening
#10	Mucuge	Fruit	1	1	1	1	2	2	Intestine
#10	Cambuí Preto	Fruit	2	2	2	1	2	2	Intestine
#10	Palmito Nativo	Palm heart	3	2	2	1	2	2	Strenghtening
#10	Araçá	Fruit	4	2	2	1	2	2	Strenghtening
#10	Maracujina	Fruit	5	2	2	1	2	2	Calming
#10	Taioba	Root	6	2	2	1	2	2	Stomach
#10	Maracujá do Mato	Fruit	7	2	2	1	2	2	Calming
#10	Macaqueira	Fruit	8	2	2	1	2	2	Strenghtening
#10	Dom Bernardo	Leaf	9	2	2	1	1	2	Calming
#10	Velame	Root	10	2	2	1	2	2	Diabetes
#10	Batata da Serra	Root	11	2	2	1	2	2	Intestine
#10	Capeba	Leaf	12	2	2	1	2	1	Intestine
#10	Bredo	Leaf	13	2	2	1	2	2	Strenghtening
#11	Quiabinho	Leaf	1	5	4	4	3	5	Stomach
#11	Taioba	Leaf	2	5	4	4	3	5	Stomach
#11	Caiçara	Root	3	5	4	4	3	5	Cholic
#11	Paraturo	Bark	4	5	4	4	3	5	Intestine
#11	Maracujina	Fruit	5	5	4	4	3	5	Calming
#11	Maracujá do Mato	Fruit	6	5	4	4	3	5	Calming
#11	Maracujá Açu	Fruit	7	3	4	4	3	5	Calming
#11	Mucuge	Fruit	8	5	4	1	3	5	Intestine
#11	Cambuí	Fruit	9	4	4	4	3	5	Stomach
#11	Macaqueira	Fruit	10	1	1	4	3	5	Strenghtening
#11	Araçá	Fruit	11	2	2	4	3	5	Strenghtening
#11	Laranjeirinha	Leaf	12	5	4	4	1	5	Insomnia
#11	Dom Bernardo	Leaf	13	5	4	4	2	5	Insomnia
#11	Melosa	Leaf	14	5	4	4	3	5	Stomach
#11	Velame	Root	15	5	4	4	3	5	Insomnia
#11	Xique xique	Root	16	5	4	4	3	5	Diabetes
#11	Sucupira	Fruit	17	5	4	2	3	5	Stomach
#11	Palmito Nativo	Palm heart	18	5	2	4	3	5	Stomach
#11	Batata da Serra	Leaf	19	5	4	3	3	5	Stomach
#11	Transagem	Leaf	20	5	4	4	3	1	Cicatrizing
#11	Quebra pedra	Root	21	5	4	4	3	5	Kidney
#11	Capeba	Leaf	22	5	4	4	3	1	Hemorrhoid
#11	Berdoega	Leaf	23	5	4	4	3	1	Intestine
#11	Bredo	Leaf	24	5	4	4	3	1	Intestine
#12	Mucuge	Fruit	1	2	1	1	1	3	Stomach
#12	Cambuí	Fruit	2	2	2	1	1	3	Strenghtening
#12	Palmito Nativo	Palm heart	3	2	2	1	1	3	Strenghtening
#12	Maracujá do Mato	Fruit	4	2	2	1	1	3	Calming
#12	Maracujina	Fruit	5	2	2	1	1	2	Calming
#12	Batata da Serra	Root	6	2	2	1	1	1	Strenghtening
#12	Quiabinho	Leaf	7	2	2	1	1	3	Intestine
#12	Taioba	Leaf	8	2	2	1	1	1	Intestine
#12	Transagem	Leaf	9	2	2	1	1	3	Cicatrizing
#12	Caiçara	Root	10	2	2	1	1	3	Pain
#12	Araçá	Fruit	11	2	2	1	1	3	Strenghtening
#12	Melosa	Leaf	12	2	2	1	1	3	Intestine
#12	Sucupira	Fruit	13	2	2	1	1	3	Strenghtening
#12	Capeba	Leaf	14	2	2	1	1	3	Liver
#12	Bredo	Leaf	15	2	2	1	1	3	Strenghtening
#12	Saborosa	Leaf	16	1	2	1	1	3	Strenghtening
#13	Araçá Mineiro	Fruit	1	3	4	3	3	4	Strenghtening
#13	Araçá	Fruit	2	3	3	3	3	4	Strenghtening
#13	Sucupira	Fruit	3	3	4	3	3	4	Strenghtening
#13	Capeba	Leaf	4	3	4	1	3	2	Liver
#13	Saborosa	Leaf	5	3	4	3	3	4	Strenghtening
#13	Bredo	Leaf	6	3	4	3	3	4	Strenghtening
#13	Laranjeirinha	Leaf	7	1	4	3	1	4	Insomnia
#13	Dom Bernardo	Leaf	8	3	4	3	2	4	Strenghtening
#13	Capem	Leaf	9	3	4	3	3	4	Strenghtening
#13	Macaqueira	Fruit	10	3	4	3	3	4	Strenghtening
#13	Cerraia	Leaf	11	3	4	3	3	4	Strenghtening
#13	Pedeste	Leaf	12	3	4	3	3	4	Strenghtening
#13	Apualha	Root	13	3	4	3	3	4	Cold
#13	Mucuge	Fruit	14	2	1	3	3	4	Strenghtening
#13	Cambuí	Fruit	15	3	2	3	3	4	Strenghtening
#13	Palmito Nativo	Palm heart	16	3	4	3	3	4	Strenghtening
#13	Maracujina	Fruit	17	3	4	3	3	1	Calming
#13	Maracujá do Mato	Fruit	18	3	4	3	3	4	Calming
#13	Batata da Serra	Root	19	3	4	3	3	4	Strenghtening
#13	Quiabinho	Leaf	20	3	4	3	3	3	Intestine
#13	Taioba	Leaf	21	3	4	3	3	4	Intestine
#13	Transagem	Leaf	22	3	4	2	3	4	Cicatrizing
#13	Caiçara	Root	23	3	4	3	3	4	Intestine
#13	Poliga	Root	24	3	4	3	3	4	Kidney

## Sheet: Data_Statistical_Analysis
Ethnospecies	Part	Average_Ranking_Taste	Average_Ranking_Nutritional_Value	Average_Ranking_Medicinal_Value	Average_Ranking_Smell	Average_Ranking_Ease_of_Acquisition	Number_of_Respondents	Salience
Quiabinho	Leaf	2.7	2.1	2	2.2	2.7	10	0.479357
Maracujina	Fruit	2.55556	2.77778	2.55556	2.11111	2.66667	9	0.477171
Batata da Serra	Root	2.7	1.8	2.6	3.1	3.1	10	0.434311
Maracujá do Mato	Fruit	2.85714	2.28571	1.85714	2.28571	3.28571	7	0.385279
Capeba	Leaf	3	2.41667	2.25	2	2.25	12	0.371984
Transagem	Leaf	3.2	2.5	1.7	2	2.9	10	0.343127
Mucuge	Fruit	2.6	1.6	1.6	2.2	3	5	0.315208
Xique xique	Cladodio	3.83333	2.83333	2.83333	3.66667	3.33333	6	0.30696
Taioba	Leaf	2.5	2.25	2.625	3.125	3.25	8	0.268636
Palmito Nativo	Palm heart	3.2	2.4	2.2	2.2	3.2	5	0.234076
Quina de Vara	Bark	4	3	2.8	3	3	5	0.226774
Cambuí	Fruit	3.25	2.5	2.5	2.25	3.75	4	0.221762
Araçá	Fruit	2.25	2.25	2.25	2.25	3.5	4	0.206607
Macaqueira	Fruit	2	2.25	2.5	2.25	3.5	4	0.192665
Maracujá açu	Fruit	2.66667	2.33333	2.33333	2.66667	3.66667	3	0.187076
Caiçara	Root	3.5	2.5	2.16667	2.83333	3.33333	6	0.175412
Caiçara	Leaf	3.33333	2.33333	1.66667	2	3.66667	3	0.162183
Laranjeirinha	Leaf	3.33333	3.33333	3	1.33333	4	3	0.147104
Dom Bernardo	Leaf	3.33333	3.33333	2.66667	1.66667	3.66667	3	0.122535
Sucupira	Fruit	3.33333	3.33333	2	2.33333	4	3	0.115385
Bredo	Leaf	3	3	2.25	2.25	2.5	4	0.0796351
